# Supplementary material for: Evaluation of the Models for Forecasting Dengue in Brazil from 2000 to 2017: An Ecological Time-Series Study
Source: Insects. 2020 Nov 12;11(11):794. doi: 10.3390/insects11110794 (PMC7696623; doi:10.3390/insects11110794)
Supplement: Supplementary file 1 [file insects-11-00794-s001.zip]

Archive with 4 entries (3 files):
- insects-977476-supple - conversion/
- insects-977476-supple - conversion/insects-977476 - Supple - Text S1.docx
- insects-977476-supple - conversion/insects-977476 - Supple - Text S2.docx
- insects-977476-supple - conversion/insects-977476 - Supple - Text S3.docx
